# Supplementary material for: New Variants of the Cytochrome P450 2R1 (CYP2R1) Gene in Individuals with Severe Vitamin D-Activating Enzyme 25(OH)D Deficiency
Source: Biomolecules. 2021 Dec 12;11(12):1867. doi: 10.3390/biom11121867 (PMC8699237; doi:10.3390/biom11121867)
Supplement: Supplementary file 1 [file biomolecules-11-01867-s001.zip]

Archive with 1 entries (1 files):
- biomolecules-1477803-supplementary.pdf
